# Supplementary material for: Analysis of the Changes in Volatile Components During the Processing of Enshi Yulu Tea
Source: Foods. 2024 Dec 9;13(23):3968. doi: 10.3390/foods13233968 (PMC11641255; doi:10.3390/foods13233968)
Supplement: Supplementary file 1 [file foods-13-03968-s001.zip]

Archive with 4 entries (4 files):
- Supplementary File-Figure S1.pdf
- Supplementary File-Figure S2.pdf
- Supplementary File-Table S1.pdf
- Supplementary File-Table S2.xlsx
