# Supplementary material for: Analysis of the Changes in Volatile Components During the Processing of Enshi Yulu Tea
Source: Foods. 2024 Dec 9;13(23):3968. doi: 10.3390/foods13233968 (PMC11641255; doi:10.3390/foods13233968)
Supplement: Supplementary file 1 [file foods-13-03968-s001.zip › Supplementary File-Table S2.xlsx]

## Sheet: STL_vs_FTL 
The differential votalitle compound in the processing stages of Enshi Yulu tea (STL vs FTL)
No.	Compounds	Class	Fold_Change	P-value	Type
41	9-methylundec-1-ene	Hydrocarbons	38.3418	4.72585e-06	up
120	(2E)-non-2-enal	Aldehyde	20.7041	2.95757e-06	up
149	p-menthone	Terpenoids	19.7024	4.22549e-06	up
86	(3Z,6Z)-nona-3,6-dien-1-ol	Alcohol	17.4417	2.99552e-06	up
88	(5E)-2,6-dimethylocta-5,7-dien-2-ol	Alcohol	17.2363	2.52557e-06	up
222	dehydromevalonic lactone	Ester	16.65	1.6928e-06	up
16	2,3-dimethylhexane	Hydrocarbons	16.5698	2.69069e-05	up
202	1-methylhexyl butanoate	Ester	3.18529	0.000268592	up
85	cyclooctanol	Alcohol	3.12664	6.21268e-06	up
150	pinocarvone	Terpenoids	2.73787	1.24502e-05	up
151	3-thujen-2-one	Terpenoids	2.49322	0.00190044	up
240	methylethylmaleimide	Heterocyclic compound	2.06508	0.000476623	up
209	methyl geranate	Ester	2.01047	0.00608713	up
135	6-methylhept-5-en-2-one	Ketone	1.73735	0.000635538	up
129	1-cyclopropylpropan-1-one	Ketone	1.68638	6.30335e-05	up
106	(8Z)-dodec-8-en-1-ol	Alcohol	1.53366	0.00104338	up
172	(2E)-hex-2-enoic acid	Acid	0.664273	0.00117055	down
235	2-acetylbenzofuran	Heterocyclic compound	0.652766	0.00117054	down
114	2-phenylacetaldehyde	Aldehyde	0.637376	2.32384e-05	down
223	abhexone	Heterocyclic compound	0.628431	0.000137883	down
37	α-terpinene	Hydrocarbons	0.628152	0.00290914	down
11	2-methylnaphthalene	Aromatics	0.621263	0.00136082	down
42	dodec-1-ene	Hydrocarbons	0.616704	0.000238195	down
96	2-methylisoborneol	Terpenoids	0.610846	7.91314e-05	down
226	δ-decalactone	Ester	0.606803	0.000188664	down
239	1-ethylpyrrolidine-2,5-dione	Heterocyclic compound	0.601388	0.00059287	down
89	5-methyl-2-(prop-1-en-2-yl)hex-4-en-1-ol	Terpenoids	0.60044	0.000324318	down
213	cis-3-hexenyl hexanoate	Ester	0.596512	0.00112392	down
198	1-octenyl acetate	Alcohol	0.593641	9.64477e-05	down
117	5-methyl-2-(propan-2-yl)hex-2-enal	Aldehyde	0.589812	3.25636e-05	down
102	diosphenol	Terpenoids	0.58877	0.000413543	down
155	cis-dihydrocarvone	Terpenoids	0.580087	4.35416e-05	down
45	copaene	Terpenoids	0.579638	3.32215e-06	down
153	isocamphopinone	Terpenoids	0.57719	0.000453602	down
80	3-cyclopentylpropan-1-ol	Alcohol	0.572656	0.00227001	down
199	(Z)-3-octenyl acetate	Ester	0.571198	2.65833e-05	down
90	trans-linalool oxide (pyranoid)	Heterocyclic compound	0.566231	0.000162224	down
77	1-phenylethan-1-ol	Alcohol	0.563285	0.000365147	down
8	1-ethenyl-4-methoxybenzene	Aromatics	0.552492	1.11049e-06	down
196	β-artemisia acetate	Ester	0.55195	0.000597451	down
204	hexyl 3-methylbutanoate	Ester	0.544456	9.04517e-05	down
91	nonan-1-ol	Alcohol	0.541414	0.000335802	down
68	(3Z)-hex-3-en-1-ol	Alcohol	0.540429	0.000708903	down
100	geraniol	Terpenoids	0.539576	3.66481e-05	down
232	3-(4-methylpent-3-en-1-yl)furan	Terpenoids	0.537093	0.000228117	down
203	cis-3-hexenyl valerate	Ester	0.534808	3.47518e-05	down
82	non-1-en-4-ol	Alcohol	0.531817	0.000245986	down
58	dehydro-ar-α-himachalene	Terpenoids	0.528866	1.65309e-05	down
76	3,5,5-trimethylhexan-1-ol	Alcohol	0.517266	0.000401903	down
224	δ-octalactone	Heterocyclic compound	0.505084	0.00299584	down
126	neral	Terpenoids	0.503736	1.7572e-05	down
39	α-terpinolene	Hydrocarbons	0.502934	0.000480775	down
15	1,6-dimethyl-4-isopropylnaphthaIene	Terpenoids	0.502036	2.07104e-05	down
13	3-methyl-1,1'-biphenyl	Aromatics	0.500522	0.00159533	down
211	cyclopentyl hexanoate	Ester	0.500048	8.66453e-06	down
103	limonene-1,2-diol	Terpenoids	0.497253	0.00467498	down
241	1H-indole	Heterocyclic compound	0.496556	0.000476727	down
49	longifolene	Terpenoids	0.494437	1.19541e-05	down
108	di-epi-1,10-cubenol	Terpenoids	0.487415	9.64626e-05	down
231	2-ethyl-5-methylpyrazine	Heterocyclic compound	0.486844	3.08271e-05	down
168	β-ionone	Terpenoids	0.486733	3.68557e-05	down
225	β-methyl-γ-octalactone	Heterocyclic compound	0.486607	0.00551592	down
140	non-3-en-5-one	Ketone	0.484527	5.5448e-07	down
156	2-hydroxy-3-pinanone	Ketone	0.483624	0.000248164	down
109	hexanal	Aldehyde	0.482509	0.000255466	down
215	2-ethylundecanoate	Ester	0.480006	0.00467031	down
78	(2E)-oct-2-en-1-ol	Alcohol	0.477463	0.00103703	down
29	2,3,5-trimethyldecane	Hydrocarbons	0.475039	0.000984182	down
158	2-(2-hexenyl)-cyclopentanone	Ketone	0.47348	6.79197e-05	down
104	cis-8-hydroxylinalool	Alcohol	0.469	0.000279954	down
157	1-(4-ethylphenyl)ethan-1-one	Ketone	0.46782	5.35833e-07	down
74	2-ethylhexan-1-ol	Alcohol	0.46535	5.37786e-05	down
94	α-terpineol	Terpenoids	0.46365	0.00039952	down
65	β-calacorene	Terpenoids	0.463252	2.58842e-06	down
10	1-methyl-2-(pentan-3-yl)benzene	Aromatics	0.459583	1.10462e-05	down
236	3-methylcumarin	Heterocyclic compound	0.455517	1.31955e-05	down
191	heptyl acetate	Ester	0.447551	3.18921e-05	down
60	β-sesquiphellanderene	Terpenoids	0.440084	1.49191e-05	down
167	β-ionone-5,6-epoxide	Terpenoids	0.438436	1.14205e-05	down
28	tetradecane	Hydrocarbons	0.427911	0.00340163	down
219	citronellyl butyrate	Ester	0.427748	3.73129e-06	down
27	tridecane	Hydrocarbons	0.427716	0.00181982	down
138	2,2,6-trimethylcyclohexan-1-one	Ketone	0.419929	0.00014165	down
95	myrtenol	Terpenoids	0.414703	1.69109e-05	down
79	trans-linalool oxide (furanoid)	Heterocyclic compound	0.408868	8.94578e-05	down
59	δ-cadinene	Terpenoids	0.397412	6.79038e-07	down
169	6-methyl-α-ionone	Terpenoids	0.397305	3.37078e-06	down
174	undecylenic acid	Acid	0.392785	3.72402e-06	down
56	(Z, E)-α-farnesene	Terpenoids	0.391793	4.69544e-06	down
14	(4-methyloctan-4-yl)benzene	Aromatics	0.390934	5.72416e-06	down
189	ethyl heptanoate	Ester	0.387711	1.47571e-07	down
107	(2E)-dodec-2-en-1-ol	Alcohol	0.385456	6.94184e-06	down
242	2,3-dihydro-1H-indol-2-one	Heterocyclic compound	0.385098	1.90371e-06	down
84	(3E)-non-3-en-1-ol	Alcohol	0.384194	0.000931599	down
217	neryl isobutyrate	Ester	0.380825	3.47388e-06	down
201	isopropyl benzoate	Ester	0.378664	6.16942e-06	down
50	α-gurgujene	Terpenoids	0.370805	1.24035e-08	down
218	linalyl valerate	Ester	0.366861	6.45561e-07	down
148	(3E)-8-methylnona-3,7-dien-2-one	Ketone	0.360002	0.000233237	down
61	trans-calamenene	Terpenoids	0.359984	7.98107e-07	down
64	β-vetivenene	Terpenoids	0.35808	1.74726e-06	down
32	pentadecane	Hydrocarbons	0.348704	0.00096102	down
47	β-cubebene	Terpenoids	0.343755	2.48091e-06	down
43	α-cubebene	Terpenoids	0.343683	1.7259e-06	down
30	2,6,10-trimethyltridecane	Hydrocarbons	0.342828	0.00186992	down
113	benzaldehyde	Aldehyde	0.342429	0.000301568	down
137	(3E)-oct-3-en-2-one	Ketone	0.34047	6.86352e-06	down
212	methyl anthranilate	Ester	0.339171	1.07472e-06	down
214	cis-3-hexenyl cis-3-hexenoate	Ester	0.335831	0.000395809	down
208	4-methylhexyl 3-methylbutanoate	Ester	0.332167	0.0024139	down
182	(Z)-3-hexenyl acetate	Ester	0.319178	0.000821512	down
33	2-methylpentadecane	Hydrocarbons	0.314402	0.000527944	down
184	isopropyl hexanoate	Ester	0.302997	2.34128e-06	down
52	aristolene	Terpenoids	0.301079	4.91236e-05	down
143	(3E,5E)-octa-3,5-dien-2-one	Ketone	0.296484	6.13678e-06	down
166	dihydro-β-ionone	Ketone	0.278414	2.49591e-08	down
163	α-ionone	Terpenoids	0.27495	8.65458e-08	down
229	2-pentylfuran	Heterocyclic compound	0.27291	4.44202e-05	down
63	α-cadinene	Terpenoids	0.271083	9.14239e-07	down
62	cubenene	Terpenoids	0.267886	4.42128e-08	down
228	2,3-dehydro-1,8-cineole	Terpenoids	0.2608	2.61819e-05	down
185	cyclohexyl acetate	Ester	0.259997	8.09189e-06	down
144	thujone	Terpenoids	0.252624	3.43855e-05	down
161	2-hydroxy-1-phenylbutan-1-one	Ketone	0.251933	2.39106e-08	down
53	nootkatene	Terpenoids	0.249375	0.000101619	down
130	4-methylpent-3-en-2-one	Ketone	0.246239	0.000173462	down
44	longicyclene	Terpenoids	0.227004	8.52853e-06	down
12	1,6-dimethylnaphthalene	Aromatics	0.226981	2.62559e-08	down
207	geranyl formate	Ester	0.224217	0.00053914	down
57	α-Muurolene	Terpenoids	0.221759	1.96655e-05	down
55	cis-4(14),5-muuroladiene	Terpenoids	0.215866	6.37954e-05	down
160	(E)-solanone	Ketone	0.208979	0.000223072	down
48	isoitalicene	Terpenoids	0.174154	5.3799e-07	down
154	p-ment-8-en-3-one	Terpenoids	0.172372	0.000409364	down
99	β-citronellol	Terpenoids	0.165357	1.49945e-06	down
34	oct-1-ene	Hydrocarbons	0.15688	1.27322e-05	down
176	3-methylbutyl formate	Ester	0.14149	1.08622e-05	down
92	terpinen-4-ol	Terpenoids	0.125103	0.000296735	down
197	cis-3-hexenyl butyrate	Ester	0.123841	0.000275467	down
136	α-thujamenthone	Ketone	0.110949	1.13729e-05	down
38	4,8-dimethylnona-1,7-diene	Hydrocarbons	0.0902249	1.4664e-05	down
162	cis-jasmone	Ketone	0.0800723	1.18836e-06	down

## Sheet: RTL_vs_STL
The differential votalitle compound in the processing stages of Enshi Yulu tea (RTL vs STL)
No.	Compounds	Class	Fold_Change	P-value	Type
195	ethyl benzoate	Ester	0.6638	6.60652e-06	down
137	(3E)-oct-3-en-2-one	Ketone	0.660864	0.00186654	down
37	α-terpinene	Hydrocarbons	0.654778	0.00380902	down
72	octan-2-ol	Alcohol	0.649125	0.00059985	down
102	diosphenol	Terpenoids	0.63547	0.0106027	down
130	4-methylpent-3-en-2-one	Ketone	0.633809	1.32937e-05	down
11	2-methylnaphthalene	Aromatics	0.599873	0.01294	down
9	naphthalene	Aromatics	0.582297	0.000392477	down
12	1,6-dimethylnaphthalene	Aromatics	0.581912	0.0138168	down
39	α-terpinolene	Hydrocarbons	0.560092	0.000201823	down
99	β-citronellol	Terpenoids	0.54781	0.00384593	down
201	isopropyl benzoate	Ester	0.546036	0.00471205	down
143	(3E,5E)-octa-3,5-dien-2-one	Ketone	0.538066	0.00194729	down
202	1-methylhexyl butanoate	Ester	0.492915	0.00216895	down
216	linalyl butyrate	Ester	0.49155	0.000387617	down
98	carveol	Terpenoids	0.486636	0.00106749	down
51	β-cedrene	Terpenoids	0.476361	0.000323355	down
241	1H-indole	Heterocyclic compound	0.44993	0.0116748	down
108	di-epi-1,10-cubenol	Terpenoids	0.436894	0.000573468	down
209	methyl geranate	Ester	0.327781	0.00204729	down

## Sheet: SPTL_vs_RTL
The differential votalitle compound in the processing stages of Enshi Yulu tea (SPTL vs RTL)
No.	Compounds	Class	Fold_Change	P-value	Type
166	dihydro-β-ionone	Ketone	3.43939	0.0013764	up
167	β-ionone-5,6-epoxide	Terpenoids	2.83304	0.00620948	up
75	phenylmethanol	Alcohol	2.49855	4.49855e-06	up
238	1-(1H-pyrrol-2-yl)ethan-1-one	Heterocyclic compound	2.3607	2.71177e-06	up
132	cyclohexanone	Ketone	2.20502	8.99455e-07	up
110	4-methylidenehex-5-enal	Hydrocarbons	2.10419	0.000543588	up
46	β-bourbonene	Terpenoids	2.03948	0.00554344	up
112	heptanal	Aldehyde	2.03832	1.0105e-06	up
17	nonane	Hydrocarbons	2.03745	1.77346e-06	up
236	3-methylcumarin	Heterocyclic compound	2.03316	0.00113365	up
111	(4E)-hept-4-enal	Aldehyde	2.01238	0.000181092	up
64	β-vetivenene	Terpenoids	2.01116	0.00669612	up
213	cis-3-hexenyl hexanoate	Ester	1.9858	0.00231637	up
105	2-butyloct-2-enal	Alcohol	1.97038	0.00111347	up
69	1-methylcyclohexan-1-ol	Alcohol	1.96917	2.62688e-07	up
178	4-pentenyl acetate	Ester	1.96361	1.04315e-06	up
133	heptan-2-one	Ketone	1.94812	0.000466047	up
50	α-gurgujene	Terpenoids	1.91036	0.00209894	up
3	ethenylbenzene	Aromatics	1.88187	3.17958e-06	up
61	trans-calamenene	Terpenoids	1.87168	0.00251953	up
212	methyl anthranilate	Ester	1.85851	0.00145152	up
49	longifolene	Terpenoids	1.82721	0.000768323	up
81	nonan-2-ol	Alcohol	1.81141	9.92829e-06	up
43	α-cubebene	Terpenoids	1.78622	0.00260189	up
58	dehydro-ar-α-himachalene	Terpenoids	1.77884	0.00304349	up
82	non-1-en-4-ol	Alcohol	1.76749	1.45325e-06	up
1	ethylbenzene	Aromatics	1.74923	0.000123375	up
190	(Z)-3-hexenyl propanoate	Ester	1.74829	4.8076e-06	up
44	longicyclene	Terpenoids	1.73315	0.000261889	up
160	(E)-solanone	Ketone	1.71994	0.000859942	up
135	6-methylhept-5-en-2-one	Ketone	1.71559	1.54581e-07	up
240	methylethylmaleimide	Heterocyclic compound	1.71525	1.48186e-06	up
45	copaene	Terpenoids	1.71242	0.00163641	up
79	trans-linalool oxide (furanoid)	Heterocyclic compound	1.69063	3.92031e-06	up
63	α-cadinene	Terpenoids	1.67662	0.0113039	up
192	cyclopentyl butanoate	Ester	1.66375	0.000197271	up
62	cubenene	Terpenoids	1.66258	0.0124721	up
117	5-methyl-2-(propan-2-yl)hex-2-enal	Aldehyde	1.65593	1.60424e-06	up
80	3-cyclopentylpropan-1-ol	Alcohol	1.63801	2.81534e-06	up
57	α-Muurolene	Terpenoids	1.62115	0.0107841	up
72	octan-2-ol	Alcohol	1.61054	0.000223203	up
227	tetrahydro-2H-pyran-2-methanol	Heterocyclic compound	1.60236	0.00596884	up
239	1-ethylpyrrolidine-2,5-dione	Heterocyclic compound	1.59284	4.70261e-05	up
59	δ-cadinene	Terpenoids	1.58529	0.00815466	up
181	2-methylpropyl 2-methylbutanoate	Ester	1.56136	1.28705e-06	up
47	β-cubebene	Terpenoids	1.55814	0.0131687	up
15	1,6-dimethyl-4-isopropylnaphthaIene	Terpenoids	1.55753	0.00120107	up
219	citronellyl butyrate	Ester	1.55118	0.0077923	up
16	2,3-dimethylhexane	Hydrocarbons	1.54364	0.000380391	up
232	3-(4-methylpent-3-en-1-yl)furan	Terpenoids	1.51666	1.51744e-05	up
163	α-ionone	Terpenoids	1.51044	0.000418324	up
225	β-methyl-γ-octalactone	Heterocyclic compound	0.666079	0.00895318	down
101	decan-1-ol	Alcohol	0.657233	0.000533878	down
28	tetradecane	Hydrocarbons	0.656462	3.11297e-05	down
20	trans-pinane	Terpenoids	0.650649	1.44911e-06	down
10	1-methyl-2-(pentan-3-yl)benzene	Aromatics	0.647478	2.12211e-05	down
144	thujone	Terpenoids	0.646839	5.21511e-06	down
224	δ-octalactone	Heterocyclic compound	0.645599	0.00154879	down
199	(Z)-3-octenyl acetate	Ester	0.644741	0.000267797	down
215	2-ethylundecanoate	Ester	0.626478	0.00191846	down
143	(3E,5E)-octa-3,5-dien-2-one	Ketone	0.6241	0.00015298	down
27	tridecane	Hydrocarbons	0.620507	6.02376e-05	down
103	limonene-1,2-diol	Terpenoids	0.614414	0.000393623	down
29	2,3,5-trimethyldecane	Hydrocarbons	0.610464	2.59655e-05	down
188	3-methyl-1-isobutylbutyl acetate	Ester	0.609574	8.02549e-07	down
126	neral	Terpenoids	0.596048	8.95096e-07	down
189	ethyl heptanoate	Ester	0.593242	1.64371e-05	down
30	2,6,10-trimethyltridecane	Hydrocarbons	0.590483	0.00164505	down
207	geranyl formate	Ester	0.590266	0.0016566	down
203	cis-3-hexenyl valerate	Ester	0.58766	7.36509e-07	down
172	(2E)-hex-2-enoic acid	Acid	0.584237	0.000183228	down
226	δ-decalactone	Ester	0.581713	0.00533703	down
100	geraniol	Terpenoids	0.579318	9.00988e-07	down
204	hexyl 3-methylbutanoate	Ester	0.570999	7.3988e-07	down
158	2-(2-hexenyl)-cyclopentanone	Ketone	0.559328	1.14131e-06	down
211	cyclopentyl hexanoate	Ester	0.555766	1.38908e-05	down
96	2-methylisoborneol	Terpenoids	0.554865	2.51787e-07	down
155	cis-dihydrocarvone	Terpenoids	0.5406	4.02437e-07	down
32	pentadecane	Hydrocarbons	0.536835	0.00496736	down
223	abhexone	Heterocyclic compound	0.536486	2.32941e-07	down
95	myrtenol	Terpenoids	0.518745	1.22616e-05	down
42	dodec-1-ene	Hydrocarbons	0.517545	3.92589e-07	down
137	(3E)-oct-3-en-2-one	Ketone	0.514236	1.10562e-08	down
179	pentyl prop-2-enoate	Ester	0.513568	2.83359e-08	down
87	(6E)-non-6-en-1-ol	Alcohol	0.48894	0.000444129	down
33	2-methylpentadecane	Hydrocarbons	0.479241	0.00568423	down
198	1-octenyl acetate	Alcohol	0.476763	1.85391e-07	down
25	2-methylundecane	Hydrocarbons	0.466664	0.00096994	down
121	lilac aldehyde C	Aldehyde	0.456098	0.000720368	down
13	3-methyl-1,1'-biphenyl	Aromatics	0.419732	0.00164197	down
242	2,3-dihydro-1H-indol-2-one	Heterocyclic compound	0.331655	0.00651521	down
107	(2E)-dodec-2-en-1-ol	Alcohol	0.324937	0.00564266	down
182	(Z)-3-hexenyl acetate	Ester	0.30535	2.21568e-06	down
174	undecylenic acid	Acid	0.256971	0.00710349	down
56	(Z, E)-α-farnesene	Terpenoids	0.254595	0.00721854	down
217	neryl isobutyrate	Ester	0.25203	0.00709648	down
209	methyl geranate	Ester	0.218587	4.5092e-07	down

## Sheet: DTL_vs_SPTL
The differential votalitle compound in the processing stages of Enshi Yulu tea (DTL vs SPTL)
No.	Compounds	Class	Fold_Change	P-value	Type
130	4-methylpent-3-en-2-one	Ketone	31.1194	1.45201e-05	up
33	2-methylpentadecane	Hydrocarbons	17.5116	0.000395484	up
70	oct-1-en-3-ol	Alcohol	14.494	3.94311e-05	up
28	tetradecane	Hydrocarbons	14.4585	0.000192761	up
93	isopinocampheol	Terpenoids	12.0091	2.4444e-07	up
134	octane-2,5-dione	Ketone	10.8274	3.15259e-05	up
104	cis-8-hydroxylinalool	Alcohol	10.3023	0.000218067	up
147	dec-1-en-3-one	Ketone	9.30859	1.59544e-05	up
194	cyclopentyl butyrate	Ester	7.32181	3.93705e-05	up
74	2-ethylhexan-1-ol	Alcohol	7.20437	1.47831e-05	up
146	4,6-dimethylnona-2,7-dien-5-one	Ketone	6.82267	1.1332e-06	up
102	diosphenol	Terpenoids	6.53596	4.64191e-07	up
208	4-methylhexyl 3-methylbutanoate	Ester	6.03908	3.10472e-06	up
84	(3E)-non-3-en-1-ol	Alcohol	4.95666	6.85671e-07	up
148	(3E)-8-methylnona-3,7-dien-2-one	Ketone	4.64129	1.86607e-06	up
76	3,5,5-trimethylhexan-1-ol	Alcohol	4.35556	6.57485e-05	up
38	4,8-dimethylnona-1,7-diene	Hydrocarbons	4.31827	1.75838e-05	up
128	undec-10-enal	Aldehyde	4.31205	2.32107e-06	up
34	oct-1-ene	Hydrocarbons	4.25395	2.51896e-05	up
97	trans-isopiperitenol	Terpenoids	4.18638	3.42926e-07	up
191	heptyl acetate	Ester	4.16851	7.15914e-05	up
176	3-methylbutyl formate	Ester	3.77383	7.34223e-10	up
21	decane	Hydrocarbons	3.62928	1.31257e-07	up
145	4-methylnonan-5-one	Ketone	3.61896	5.71076e-06	up
180	butyl butanoate	Ester	3.5384	1.39113e-08	up
173	1-methylcyclohexane-1-carboxylic acid	Acid	3.20578	1.03492e-05	up
206	heptyl butanoate	Ester	3.19606	6.04961e-05	up
125	(7Z)-dec-7-enal	Aldehyde	3.14444	1.45442e-05	up
229	2-pentylfuran	Heterocyclic compound	3.07798	3.75346e-09	up
27	tridecane	Hydrocarbons	2.7876	1.44796e-05	up
124	safranal	Terpenoids	2.72144	2.84e-05	up
200	octyl acetate	Ester	2.66189	7.76014e-08	up
207	geranyl formate	Ester	2.63826	1.92151e-05	up
26	3,5-dimethylundecane	Hydrocarbons	2.51322	2.49578e-07	up
184	isopropyl hexanoate	Ester	2.40672	1.40724e-06	up
25	2-methylundecane	Hydrocarbons	2.36802	3.62108e-06	up
227	tetrahydro-2H-pyran-2-methanol	Heterocyclic compound	2.35825	8.18578e-07	up
98	carveol	Terpenoids	2.35622	0.00145204	up
225	β-methyl-γ-octalactone	Heterocyclic compound	2.34131	2.581e-05	up
39	α-terpinolene	Hydrocarbons	2.21607	2.80641e-05	up
32	pentadecane	Hydrocarbons	2.15242	0.000325498	up
92	terpinen-4-ol	Terpenoids	2.0462	1.97462e-06	up
138	2,2,6-trimethylcyclohexan-1-one	Ketone	2.01523	6.18696e-06	up
119	α-cyclocitral	Aldehyde	2.00007	0.0089944	up
7	1,2,4,5-tetramethylbenzene	Aromatics	1.96875	8.35363e-08	up
136	α-thujamenthone	Ketone	1.9432	6.5358e-06	up
40	(3E)-4,8-dimethylnona-1,3,7-triene	Terpenoids	1.93184	5.30207e-05	up
87	(6E)-non-6-en-1-ol	Alcohol	1.92547	2.27712e-06	up
68	(3Z)-hex-3-en-1-ol	Alcohol	1.91877	0.00137491	up
127	geranial	Terpenoids	1.89614	7.04696e-05	up
205	pentyl hexanoate	Ester	1.88284	7.39316e-05	up
228	2,3-dehydro-1,8-cineole	Terpenoids	1.8796	7.96021e-05	up
224	δ-octalactone	Heterocyclic compound	1.83838	3.72881e-05	up
156	2-hydroxy-3-pinanone	Ketone	1.82238	4.54948e-05	up
202	1-methylhexyl butanoate	Ester	1.79445	0.00035558	up
94	α-terpineol	Terpenoids	1.7774	0.00586445	up
192	cyclopentyl butanoate	Ester	1.761	1.60983e-05	up
4	1-ethyl-2-methylbenzene	Aromatics	1.75212	3.14315e-05	up
101	decan-1-ol	Alcohol	1.74771	1.67516e-05	up
226	δ-decalactone	Ester	1.71924	0.0258833	up
239	1-ethylpyrrolidine-2,5-dione	Heterocyclic compound	1.71057	0.000856483	up
99	β-citronellol	Terpenoids	1.71048	0.00024955	up
113	benzaldehyde	Aldehyde	1.67662	1.5463e-06	up
24	2,5,9-trimethyldecane	Hydrocarbons	1.66613	2.48294e-05	up
121	lilac aldehyde C	Aldehyde	1.63813	0.000229106	up
8	1-ethenyl-4-methoxybenzene	Aromatics	1.59745	4.79684e-06	up
85	cyclooctanol	Alcohol	1.50846	1.60415e-06	up
5	(prop-1-en-2-yl)benzene	Aromatics	1.50378	0.00817272	up
62	cubenene	Terpenoids	0.647041	0.0159566	down
42	dodec-1-ene	Hydrocarbons	0.646281	0.00068726	down
179	pentyl prop-2-enoate	Ester	0.640818	1.85938e-05	down
35	α-pinene	Terpenoids	0.639257	0.0130075	down
64	β-vetivenene	Terpenoids	0.595401	0.0119351	down
51	β-cedrene	Terpenoids	0.538906	0.000582478	down
3	ethenylbenzene	Aromatics	0.526924	1.75294e-05	down
216	linalyl butyrate	Ester	0.52609	8.76117e-06	down
1	ethylbenzene	Aromatics	0.523033	4.89438e-05	down
